# Supplementary material for: Waning of Humoral Immunity and the Influencing Factors after BNT162b2 Vaccination: A Cohort Study with a Latent Growth Curve Model in Fukushima
Source: Vaccines (Basel). 2022 Nov 25;10(12):2007. doi: 10.3390/vaccines10122007 (PMC9782062; doi:10.3390/vaccines10122007)
Supplement: Supplementary file 1 [file vaccines-10-02007-s001.zip]

Archive with 1 entries (1 files):
- vaccines-2017422-supplementary.pdf
